# Supplementary material for: Insulin-Like Peptides Regulate Feeding Preference and Metabolism in Drosophila
Source: Front Physiol. 2018 Aug 24;9:1083. doi: 10.3389/fphys.2018.01083 (PMC6118219; doi:10.3389/fphys.2018.01083)
Supplement: Supplementary file 2 [file Data_Sheet_2.xlsx]

## Sheet: Sucrose volume
Datasheet S2. Summary for two-way analysis of variance performed on data of food consumption by the wild type and dilp mutants (Figure 1 and Figure 2). Asterisk denotes statistical significance of the estimate
	w1118
		Df	Sum Sq	Mean Sq	F	p-value
	Sconc	1	735.6	735.6	437.542	<2e-16	*
	Yconc	1	1	1	0.601	0.439
	Sconc:Yconc	1	3.1	3.1	1.831	0.177
	Residuals	221	371.6	1.7
	dilp1
		Df	Sum Sq	Mean Sq	F	p-value
	Sconc	1	380.4	380.4	239.656	<2e-16	*
	Yconc	1	3.5	3.5	2.214	0.14
	Sconc:Yconc	1	3.9	3.9	2.472	0.119
	Residuals	104	165.1	1.6
	dilp2
		Df	Sum Sq	Mean Sq	F	p-value
	Sconc	1	341.5	341.5	255.224	<2e-16	*
	Yconc	1	0	0	0.017	0.8959
	Sconc:Yconc	1	5.6	5.6	4.192	0.0428	*
	Residuals	122	163.2	1.3
	dilp3
		Df	Sum Sq	Mean Sq	F	p-value
	Sconc	1	268.76	268.76	232.079	<2e-16	*
	Yconc	1	5.71	5.71	4.927	0.0283	*
	Sconc:Yconc	1	24.71	24.71	21.336	9.63e-06	*
	Residuals	122	141.28	1.16
	dilp2,3
		Df	Sum Sq	Mean Sq	F	p-value
	Sconc	1	576.9	576.9	247.136	<2e-16	*
	Yconc	1	1	1	0.414	0.521
	Sconc:Yconc	1	1.7	1.7	0.736	0.393
	Residuals	131	305.8	2.3
	dilp4
		Df	Sum Sq	Mean Sq	F	p-value
	Sconc	1	285.81	285.81	198.51	<2e-16	*
	Yconc	1	0.32	0.32	0.219	0.641
	Sconc:Yconc	1	2.05	2.05	1.427	0.236
	Residuals	77	110.86	1.44
	dilp5
		Df	Sum Sq	Mean Sq	F	p-value
	Sconc	1	458.5	458.5	206.844	<2e-16	*
	Yconc	1	14.1	14.1	6.383	0.0127	*
	Sconc:Yconc	1	1.9	1.9	0.86	0.3554
	Residuals	130	288.2	2.2
	dilp7
		Df	Sum Sq	Mean Sq	F	p-value
	Sconc	1	625	625	176.096	<2e-16	*
	Yconc	1	1.4	1.4	0.396	0.53
	Sconc:Yconc	1	8	8	2.251	0.137
	Residuals	104	369.1	3.5

## Sheet: Yeast volume
Datasheet S2. Summary for two-way analysis of variance performed on data of food consumption by the wild type and dilp mutants (Figure 1 and Figure 2). Asterisk denotes statistical significance of the estimate
	w1118
		Df	Sum Sq	Mean Sq	F	p-value
	Sconc	1	31.35	31.35	77.77	3.52e-16	*
	Yconc	1	46.36	46.36	115	<2e-16	*
	Sconc:Yconc	1	7.91	7.91	19.63	1.48e-05	*
	Residuals	221	89.1	0.4
	dilp1
		Df	Sum Sq	Mean Sq	F	p-value
	Sconc	1	1.76	1.76	9.925	0.00213	*
	Yconc	1	33.09	33.09	186.674	<2e-16	*
	Sconc:Yconc	1	0.18	0.18	1.039	0.31034
	Residuals	104	18.44	0.18
	dilp2
		Df	Sum Sq	Mean Sq	F	p-value
	Sconc	1	7.22	7.217	25.175	1.8e-06	*
	Yconc	1	0.4	0.4	1.394	0.24
	Sconc:Yconc	1	0.3	0.298	1.039	0.31
	Residuals	122	34.97	0.287
	dilp3
		Df	Sum Sq	Mean Sq	F	p-value
	conc	1	99.13	99.13	64.58	6.71e-13	*
	Yconc	1	0.03	0.03	0.02	0.88654
	Sconc:Yconc	1	17.19	17.19	11.2	0.00109	*
	Residuals	122	187.25	1.53
	dilp2,3
		Df	Sum Sq	Mean Sq	F	p-value
	Sconc	1	30.8	30.797	16.649	7.77e-05	*
	Yconc	1	26.45	26.45	14.299	0.000236	*
	Sconc:Yconc	1	3.78	3.778	2.043	0.155321
	Residuals	131	242.32	1.85
	dilp4
		Df	Sum Sq	Mean Sq	F	p-value
	Sconc	1	17.34	17.34	10.614	0.00167	*
	Yconc	1	33.29	33.29	20.382	2.25e-05	*
	Sconc:Yconc	1	3.34	3.34	2.045	0.1567
	Residuals	77	125.77	1.63
	dilp5
		Df	Sum Sq	Mean Sq	F	p-value
	Sconc	1	108.34	108.34	49.835	9e-11	*
	Yconc	1	31.05	31.05	14.282	0.000239	*
	Sconc:Yconc	1	3.17	3.17	1.459	0.229349
	Residuals	130	282.62	2.17
	dilp7
		Df	Sum Sq	Mean Sq	F	p-value
	Sconc	1	185.6	185.6	63	2.53e-12	*
	Yconc	1	69.32	69.32	23.53	4.33e-06	*
	Sconc:Yconc	1	1.68	1.68	0.57	0.452
	Residuals	104	306.39	2.95

## Sheet: Carbohydrate amount
Datasheet S2. Summary for two-way analysis of variance performed on data of food consumption by the wild type and dilp mutants (Figure 1 and Figure 2). Asterisk denotes statistical significance of the estimate
	w1118
		Df	Sum Sq	Mean Sq	F	p-value
	Sconc	1	42359	42359	11.472	0.000836	*
	Yconc	1	1302	1302	0.353	0.55322
	Sconc:Yconc	1	7827	7827	2.12	0.146833
	Residuals	221	815986	3692
	dilp1
		Df	Sum Sq	Mean Sq	F	p-value
	Sconc	1	9	9	0.004	0.951
	Yconc	1	5318	5318	2.159	0.145
	Sconc:Yconc	1	2168	2168	0.88	0.35
	Residuals	104	256204	2463
	dilp2
		Df	Sum Sq	Mean Sq	F	p-value
	Sconc	1	68039	68039	22.32	6.24e-06	*
	Yconc	1	45724	45724	15	0.000174	*
	Sconc:Yconc	1	23504	23504	7.71	0.006358	*
	Residuals	122	371918	3049
	dilp3
		Df	Sum Sq	Mean Sq	F	p-value
	Sconc	1	12020	12020	4.019	0.0472	*
	Yconc	1	53102	53102	17.756	4.84e-05	*
	Sconc:Yconc	1	12151	12151	4.063	0.046	*
	Residuals	122	364854	2991
	dilp2,3
		Df	Sum Sq	Mean Sq	F	p-value
	Sconc	1	255	255	0.042	0.8371
	Yconc	1	28422	28422	4.724	0.0315	*
	Sconc:Yconc	1	1948	1948	0.324	0.5703
	Residuals	131	788190	6017
	dilp4
		Df	Sum Sq	Mean Sq	F	p-value
	Sconc	1	17572	17572	5.064	0.02728	*
	Yconc	1	415	415	0.12	0.73036
	Sconc:Yconc	1	38176	38176	11.001	0.00139	*
	Residuals	77	267201	3470
	dilp5
		Df	Sum Sq	Mean Sq	F	p-value
	Sconc	1	4189	4189	0.67	0.414
	Yconc	1	7779	7779	1.245	0.267
	Sconc:Yconc	1	19982	19982	3.198	0.076
	Residuals	130	812206	6248
	dilp7
		Df	Sum Sq	Mean Sq	F	p-value
	Sconc	1	28106	28106	4.69	0.0326	*
	Yconc	1	10222	10222	1.706	0.1944
	Sconc:Yconc	1	115313	115313	19.243	2.77e-05	*
	Residuals	104	623209	5992

## Sheet: Protein amount
Datasheet S2. Summary for two-way analysis of variance performed on data of food consumption by the wild type and dilp mutants (Figure 1 and Figure 2). Asterisk denotes statistical significance of the estimate
	w1118
		Df	Sum Sq	Mean Sq	F	p-value
	Sconc	1	16648	16648	84.563	<2e-16	*
	Yconc	1	5545	5545	28.167	2.7e-07	*
	Sconc:Yconc	1	102	102	0.518	0.472
	Residuals	221	43508	197
	dilp1
		Df	Sum Sq	Mean Sq	F	p-value
	Sconc	1	1193	1193.1	9.943	0.00211	*
	Yconc	1	881	881.1	7.343	0.00788	*
	Sconc:Yconc	1	32	32	0.267	0.60677
	Residuals	104	12479	120
	dilp2
		Df	Sum Sq	Mean Sq	F	p-value
	Sconc	1	8803	8803	29.45	2.96e-07	*
	Yconc	1	56490	56490	189	<2e-16	*
	Sconc:Yconc	1	4148	4148	13.88	0.000297	*
	Residuals	122	36465	299
	dilp3
		Df	Sum Sq	Mean Sq	F	p-value
	Sconc	1	147019	147019	58.03	6.14e-12	*
	Yconc	1	157484	157484	62.16	1.5e-12	*
	Sconc:Yconc	1	109530	109530	43.23	1.27e-09	*
	Residuals	122	309070	2533
	dilp2,3
		Df	Sum Sq	Mean Sq	F	p-value
	Sconc	1	43374	43374	17.29	5.76e-05	*
	Yconc	1	124406	124406	49.59	9.6e-11	*
	Sconc:Yconc	1	28924	28924	11.53	0.000907	*
	Residuals	131	328627	2509
	dilp4
		Df	Sum Sq	Mean Sq	F	p-value
	Sconc	1	10078	10078	9.218	0.00327	*
	Yconc	1	26264	26264	24.022	5.16e-06	*
	Sconc:Yconc	1	1634	1634	1.495	0.22524
	Residuals	77	84185	1093
	dilp5
		Df	Sum Sq	Mean Sq	F	p-value
	Sconc	1	89083	89083	42.648	1.35e-09	*
	Yconc	1	54098	54098	25.899	1.23e-06	*
	Sconc:Yconc	1	13044	13044	6.245	0.0137	*
	Residuals	130	271543	2089
	dilp7
		Df	Sum Sq	Mean Sq	F	p-value
	Sconc	1	203391	203391	77.41	3.22e-14	*
	Yconc	1	53959	53959	20.54	1.57e-05	*
	Sconc:Yconc	1	55785	55785	21.23	1.16e-05	*
	Residuals	104	273260	2628
