# Supplementary material for: Insulin-Like Peptides Regulate Feeding Preference and Metabolism in Drosophila
Source: Front Physiol. 2018 Aug 24;9:1083. doi: 10.3389/fphys.2018.01083 (PMC6118219; doi:10.3389/fphys.2018.01083)
Supplement: Supplementary file 3 [file Data_Sheet_3.xlsx]

## Sheet: Sucrose volume
Datasheet S3. Significance of differences (p-values) between consumption of food by the wild type and dilp mutants on different diets (Figure 1 and Figure 2). The post hoc analysis was performed by Tukey’s honest significant difference test with Bonferroni correction. Gray color shows significance of the difference.
w1118											dilp2,3
		3S:6Y	3S:12Y	6S:3Y	6S:6Y	6S:12Y	12S:3Y	12S:6Y	12S:12Y				3S:6Y	3S:12Y	6S:3Y	6S:6Y	6S:12Y	12S:3Y	12S:6Y	12S:12Y
	3S:3Y	0.35803	1	< 0.001	< 0.001	< 0.001	< 0.001	< 0.001	< 0.001			3S:3Y	1	1	< 0.001	< 0.001	< 0.001	< 0.001	< 0.001	< 0.001
	3S:6Y		1	< 0.001	< 0.001	< 0.001	< 0.001	< 0.001	< 0.001			3S:6Y		1	< 0.001	< 0.001	< 0.001	< 0.001	< 0.001	< 0.001
	3S:12Y			< 0.001	< 0.001	< 0.001	< 0.001	< 0.001	< 0.001			3S:12Y			< 0.001	< 0.001	< 0.001	< 0.001	< 0.001	< 0.001
	6S:3Y				1	1	< 0.001	< 0.001	< 0.001			6S:3Y				1	1	0.00925	0.00116	0.00825
	6S:6Y					1	< 0.001	< 0.001	< 0.001			6S:6Y					1	0.00645	0.00076	0.00573
	6S:12Y						< 0.001	< 0.001	< 0.001			6S:12Y						0.00581	0.0007	0.00517
	12S:3Y							1	1			12S:3Y							1	1
	12S:6Y								1			12S:6Y								1
dilp1											dilp4
		3S:6Y	3S:12Y	6S:3Y	6S:6Y	6S:12Y	12S:3Y	12S:6Y	12S:12Y				3S:6Y	3S:12Y	6S:3Y	6S:6Y	6S:12Y	12S:3Y	12S:6Y	12S:12Y
	3S:3Y	0.00147	0.00384	0.00389	0.00384	0.00065	< 0.001	< 0.001	< 0.001			3S:3Y	0.22345	1	< 0.001	< 0.001	< 0.001	< 0.001	< 0.001	< 0.001
	3S:6Y		1	< 0.001	< 0.001	< 0.001	< 0.001	< 0.001	< 0.001			3S:6Y		1	< 0.001	< 0.001	< 0.001	< 0.001	< 0.001	< 0.001
	3S:12Y			< 0.001	< 0.001	< 0.001	< 0.001	< 0.001	< 0.001			3S:12Y			< 0.001	< 0.001	< 0.001	< 0.001	< 0.001	< 0.001
	6S:3Y				1	1	< 0.001	< 0.001	< 0.001			6S:3Y				1	1	0.36359	0.01412	0.00079
	6S:6Y					1	< 0.001	< 0.001	< 0.001			6S:6Y					1	0.26414	0.00953	0.00051
	6S:12Y						0.00195	0.00362	0.00417			6S:12Y						0.03536	0.00087	< 0.001
	12S:3Y							1	1			12S:3Y							1	1
	12S:6Y								1			12S:6Y								1
dilp2											dilp5
		3S:6Y	3S:12Y	6S:3Y	6S:6Y	6S:12Y	12S:3Y	12S:6Y	12S:12Y				3S:6Y	3S:12Y	6S:3Y	6S:6Y	6S:12Y	12S:3Y	12S:6Y	12S:12Y
	3S:3Y	1	1	< 0.001	< 0.001	< 0.001	< 0.001	< 0.001	< 0.001			3S:3Y	0.1001	0.01206	< 0.001	< 0.001	< 0.001	< 0.001	< 0.001	< 0.001
	3S:6Y		1	< 0.001	0.01308	< 0.001	< 0.001	< 0.001	< 0.001			3S:6Y		1	< 0.001	< 0.001	< 0.001	< 0.001	< 0.001	< 0.001
	3S:12Y			< 0.001	0.00866	< 0.001	< 0.001	< 0.001	< 0.001			3S:12Y			< 0.001	< 0.001	< 0.001	< 0.001	< 0.001	< 0.001
	6S:3Y				1	1	< 0.001	0.00221	0.04429			6S:3Y				1	1	0.04828	0.00137	< 0.001
	6S:6Y					1	< 0.001	< 0.001	< 0.001			6S:6Y					1	0.55875	0.02814	0.00561
	6S:12Y						< 0.001	0.00143	0.03038			6S:12Y						0.17241	0.00646	0.00114
	12S:3Y							1	1			12S:3Y							1	1
	12S:6Y								1			12S:6Y								1
dilp3											dilp7
		3S:6Y	3S:12Y	6S:3Y	6S:6Y	6S:12Y	12S:3Y	12S:6Y	12S:12Y				3S:6Y	3S:12Y	6S:3Y	6S:6Y	6S:12Y	12S:3Y	12S:6Y	12S:12Y
	3S:3Y	1	< 0.001	< 0.001	< 0.001	< 0.001	< 0.001	< 0.001	< 0.001			3S:3Y	1	1	< 0.001	< 0.001	< 0.001	< 0.001	< 0.001	< 0.001
	3S:6Y		0.00238	< 0.001	< 0.001	< 0.001	< 0.001	< 0.001	< 0.001			3S:6Y		1	< 0.001	< 0.001	< 0.001	< 0.001	< 0.001	< 0.001
	3S:12Y			1	1	0.33563	< 0.001	< 0.001	< 0.001			3S:12Y			< 0.001	< 0.001	< 0.001	< 0.001	< 0.001	< 0.001
	6S:3Y				1	1	< 0.001	0.00244	0.02918			6S:3Y				1	1	1	0.33092	0.17268
	6S:6Y					1	< 0.001	< 0.001	0.00465			6S:6Y					1	1	0.11909	0.05877
	6S:12Y						< 0.001	0.01237	0.12055			6S:12Y						0.21329	0.00834	0.00367
	12S:3Y							1	1			12S:3Y							1	1
	12S:6Y								1			12S:6Y								1

## Sheet: Yeast volume
Datasheet S3. Significance of differences (p-values) between consumption of food by the wild type and dilp mutants on different diets (Figure 1 and Figure 2). The post hoc analysis was performed by Tukey’s honest significant difference test with Bonferroni correction. Gray color shows significance of the difference.
w1118											dilp2,3
		3S:6Y	3S:12Y	6S:3Y	6S:6Y	6S:12Y	12S:3Y	12S:6Y	12S:12Y				3S:6Y	3S:12Y	6S:3Y	6S:6Y	6S:12Y	12S:3Y	12S:6Y	12S:12Y
	3S:3Y	< 0.001	< 0.001	< 0.001	< 0.001	< 0.001	< 0.001	< 0.001	< 0.001			3S:3Y	1	1	0.16612	< 0.001	< 0.001	0.97427	0.14945	< 0.001
	3S:6Y		0.86862	1	1	< 0.001	1	0.00798	< 0.001			3S:6Y		1	0.08733	< 0.001	< 0.001	0.55107	0.07829	< 0.001
	3S:12Y			1	1	0.02055	1	1	0.00993			3S:12Y			0.91279	0.00452	< 0.001	1	0.83503	< 0.001
	6S:3Y				1	< 0.001	1	0.0117	< 0.001			6S:3Y				1	0.02446	1	1	0.39388
	6S:6Y					0.0048	1	1	0.00219			6S:6Y					1	0.79691	1	1
	6S:12Y						0.00099	1	1			6S:12Y						0.00234	0.02758	1
	12S:3Y							0.86246	< 0.001			12S:3Y							1	0.05676
	12S:6Y								1			12S:6Y								0.43392
dilp1											dilp4
		3S:6Y	3S:12Y	6S:3Y	6S:6Y	6S:12Y	12S:3Y	12S:6Y	12S:12Y				3S:6Y	3S:12Y	6S:3Y	6S:6Y	6S:12Y	12S:3Y	12S:6Y	12S:12Y
	3S:3Y	< 0.001	< 0.001	1	< 0.001	< 0.001	0.43895	< 0.001	< 0.001			3S:3Y	< 0.001	< 0.001	< 0.001	< 0.001	< 0.001	< 0.001	< 0.001	< 0.001
	3S:6Y		0.16424	< 0.001	1	< 0.001	0.01758	1	0.0011			3S:6Y		0.0799	0.0961	1	1	0.4629	1	1
	3S:12Y			< 0.001	0.06708	1	< 0.001	1	1			3S:12Y			1	0.0277	< 0.001	1	0.32544	0.05792
	6S:3Y				< 0.001	< 0.001	1	< 0.001	< 0.001			6S:3Y				0.03372	0.00054	1	0.38415	0.06993
	6S:6Y					< 0.001	0.04661	0.75474	< 0.001			6S:6Y					1	0.18242	1	1
	6S:12Y						< 0.001	0.12675	1			6S:12Y						0.00411	1	1
	12S:3Y							< 0.001	< 0.001			12S:3Y							1	0.34952
	12S:6Y								0.80862			12S:6Y								1
dilp2											dilp5
		3S:6Y	3S:12Y	6S:3Y	6S:6Y	6S:12Y	12S:3Y	12S:6Y	12S:12Y				3S:6Y	3S:12Y	6S:3Y	6S:6Y	6S:12Y	12S:3Y	12S:6Y	12S:12Y
	3S:3Y	1	1	1	< 0.001	0.47059	0.52831	0.02542	0.0014			3S:3Y	1	0.00388	< 0.001	< 0.001	< 0.001	< 0.001	< 0.001	< 0.001
	3S:6Y		1	0.81109	< 0.001	0.04632	0.05329	0.00151	< 0.001			3S:6Y		0.30995	< 0.001	0.00487	< 0.001	< 0.001	< 0.001	< 0.001
	3S:12Y			1	< 0.001	0.62999	0.70471	0.03672	0.00213			3S:12Y			0.91696	1	0.03425	0.65409	0.97545	0.00384
	6S:3Y				0.00815	1	1	1	0.25263			6S:3Y				1	1	1	1	1
	6S:6Y					0.20362	0.17939	1	1			6S:6Y					1	1	1	0.27565
	6S:12Y						1	1	1			6S:12Y						1	1	1
	12S:3Y							1	1			12S:3Y							1	1
	12S:6Y								1			12S:6Y								1
dilp3											dilp7
		3S:6Y	3S:12Y	6S:3Y	6S:6Y	6S:12Y	12S:3Y	12S:6Y	12S:12Y				3S:6Y	3S:12Y	6S:3Y	6S:6Y	6S:12Y	12S:3Y	12S:6Y	12S:12Y
	3S:3Y	1	0.06672	< 0.001	< 0.001	< 0.001	< 0.001	< 0.001	< 0.001			3S:3Y	1	1	1	0.00425	< 0.001	0.0404	< 0.001	< 0.001
	3S:6Y		< 0.001	< 0.001	0.00051	< 0.001	0.02548	< 0.001	< 0.001			3S:6Y		0.03298	0.00222	< 0.001	< 0.001	< 0.001	< 0.001	< 0.001
	3S:12Y			< 0.001	< 0.001	< 0.001	< 0.001	< 0.001	< 0.001			3S:12Y			1	0.41355	< 0.001	1	0.00071	< 0.001
	6S:3Y				1	1	0.89422	1	1			6S:3Y				1	0.00359	1	0.01198	< 0.001
	6S:6Y					1	1	1	1			6S:6Y					0.9662	1	1	0.09628
	6S:12Y						0.56544	1	1			6S:12Y						0.16502	1	1
	12S:3Y							1	0.06761			12S:3Y							0.42735	0.01133
	12S:6Y								1			12S:6Y								1

## Sheet: Carbohydrate amount
Datasheet S3. Significance of differences (p-values) between consumption of food by the wild type and dilp mutants on different diets (Figure 1 and Figure 2). The post hoc analysis was performed by Tukey’s honest significant difference test with Bonferroni correction. Gray color shows significance of the difference.
w1118											dilp2,3
		3S:6Y	3S:12Y	6S:3Y	6S:6Y	6S:12Y	12S:3Y	12S:6Y	12S:12Y				3S:6Y	3S:12Y	6S:3Y	6S:6Y	6S:12Y	12S:3Y	12S:6Y	12S:12Y
	3S:3Y	1	1	1	1	1	1	1	1			3S:3Y	1	1	1	1	1	1	1	1
	3S:6Y		1	1	0.20081	1	1	0.15588	0.00905			3S:6Y		1	1	1	1	1	1	1
	3S:12Y			1	1	1	1	1	0.22134			3S:12Y			1	1	1	1	1	1
	6S:3Y				1	1	1	1	1			6S:3Y				1	1	1	1	1
	6S:6Y					1	1	1	1			6S:6Y					1	1	1	1
	6S:12Y						1	1	1			6S:12Y						1	1	1
	12S:3Y							1	1			12S:3Y							1	1
	12S:6Y								1			12S:6Y								1
dilp1											dilp4
		3S:6Y	3S:12Y	6S:3Y	6S:6Y	6S:12Y	12S:3Y	12S:6Y	12S:12Y				3S:6Y	3S:12Y	6S:3Y	6S:6Y	6S:12Y	12S:3Y	12S:6Y	12S:12Y
	3S:3Y	< 0.001	< 0.001	1	< 0.001	< 0.001	0.43895	< 0.001	< 0.001			3S:3Y	1	1	1	1	1	0.42812	1	1
	3S:6Y		0.16424	< 0.001	1	< 0.001	0.01758	1	0.0011			3S:6Y		0.08803	1	1	0.08419	< 0.001	0.27576	1
	3S:12Y			< 0.001	0.06708	1	< 0.001	1	1			3S:12Y			1	1	1	1	1	1
	6S:3Y				< 0.001	< 0.001	1	< 0.001	< 0.001			6S:3Y				1	1	0.06561	1	1
	6S:6Y					< 0.001	0.04661	0.75474	< 0.001			6S:6Y					1	0.08889	1	1
	6S:12Y						< 0.001	0.12675	1			6S:12Y						1	1	1
	12S:3Y							< 0.001	< 0.001			12S:3Y							1	0.1446
	12S:6Y								0.80862			12S:6Y								1
dilp2											dilp5
		3S:6Y	3S:12Y	6S:3Y	6S:6Y	6S:12Y	12S:3Y	12S:6Y	12S:12Y				3S:6Y	3S:12Y	6S:3Y	6S:6Y	6S:12Y	12S:3Y	12S:6Y	12S:12Y
	3S:3Y	1	1	1	0.03638	0.16114	1	0.09343	< 0.001			3S:3Y	1	1	1	1	1	1	1	1
	3S:6Y		1	1	0.01408	0.06835	1	0.03825	< 0.001			3S:6Y		1	1	1	1	1	1	1
	3S:12Y			1	0.50524	1	1	1	< 0.001			3S:12Y			1	1	1	1	1	1
	6S:3Y				1	1	1	1	0.00174			6S:3Y				1	1	1	1	1
	6S:6Y					1	0.59581	1	0.76449			6S:6Y					1	1	1	1
	6S:12Y						1	1	0.2097			6S:12Y						1	1	1
	12S:3Y							1	< 0.001			12S:3Y							1	0.68264
	12S:6Y								0.34913			12S:6Y								1
dilp3											dilp7
		3S:6Y	3S:12Y	6S:3Y	6S:6Y	6S:12Y	12S:3Y	12S:6Y	12S:12Y				3S:6Y	3S:12Y	6S:3Y	6S:6Y	6S:12Y	12S:3Y	12S:6Y	12S:12Y
	3S:3Y	1	0.75292	1	1	1	1	0.60372	0.00164			3S:3Y	0.24833	0.01151	1	1	1	0.60351	1	1
	3S:6Y		1	1	1	1	1	1	0.00463			3S:6Y		1	0.02508	0.29525	1	1	0.18318	0.03191
	3S:12Y			1	1	1	0.09911	1	1			3S:12Y			0.00075	0.01424	0.27418	1	0.00794	0.00099
	6S:3Y				1	1	1	1	0.00784			6S:3Y				1	1	0.07199	1	1
	6S:6Y					1	0.67957	1	0.40833			6S:6Y					1	0.70718	1	1
	6S:12Y						1	1	0.04099			6S:12Y						1	1	1
	12S:3Y							0.07596	< 0.001			12S:3Y							0.45636	0.09019
	12S:6Y								1			12S:6Y								1

## Sheet: Protein amount
Datasheet S3. Significance of differences (p-values) between consumption of food by the wild type and dilp mutants on different diets (Figure 1 and Figure 2). The post hoc analysis was performed by Tukey’s honest significant difference test with Bonferroni correction. Gray color shows significance of the difference.
w1118											dilp2,3
		3S:6Y	3S:12Y	6S:3Y	6S:6Y	6S:12Y	12S:3Y	12S:6Y	12S:12Y				3S:6Y	3S:12Y	6S:3Y	6S:6Y	6S:12Y	12S:3Y	12S:6Y	12S:12Y
	3S:3Y	1	0.00423	< 0.001	0.02085	0.00968	< 0.001	< 0.001	0.00171			3S:3Y	0.01044	< 0.001	1	1	1	1	1	0.86288
	3S:6Y		< 0.001	< 0.001	1	0.90832	< 0.001	0.00227	0.26876			3S:6Y		< 0.001	< 0.001	0.01137	0.17985	< 0.001	0.59909	1
	3S:12Y			< 0.001	< 0.001	< 0.001	< 0.001	< 0.001	< 0.001			3S:12Y			< 0.001	< 0.001	< 0.001	< 0.001	< 0.001	< 0.001
	6S:3Y				0.06517	0.12814	1	1	0.47408			6S:3Y				1	1	1	0.57293	0.03201
	6S:6Y					1	0.00442	1	1			6S:6Y					1	1	1	0.96913
	6S:12Y						0.00985	1	1			6S:12Y						1	1	1
	12S:3Y							1	0.04774			12S:3Y							1	0.07274
	12S:6Y								1			12S:6Y								1
dilp1											dilp4
		3S:6Y	3S:12Y	6S:3Y	6S:6Y	6S:12Y	12S:3Y	12S:6Y	12S:12Y				3S:6Y	3S:12Y	6S:3Y	6S:6Y	6S:12Y	12S:3Y	12S:6Y	12S:12Y
	3S:3Y	1	0.02091	1	1	1	1	1	1			3S:3Y	0.04425	< 0.001	0.01924	0.01484	0.23675	0.00759	0.1847	1
	3S:6Y		0.51638	1	1	1	0.85342	1	1			3S:6Y		< 0.001	1	1	1	1	1	0.04319
	3S:12Y			0.01107	1	0.00253	< 0.001	0.00074	0.1974			3S:12Y			< 0.001	< 0.001	< 0.001	< 0.001	< 0.001	< 0.001
	6S:3Y				1	1	1	1	1			6S:3Y				1	1	1	1	0.01876
	6S:6Y					1	0.39026	0.88737	1			6S:6Y					1	1	1	0.01446
	6S:12Y						1	1	1			6S:12Y						1	1	0.2317
	12S:3Y							1	1			12S:3Y							1	0.00739
	12S:6Y								1			12S:6Y								0.18068
dilp2											dilp5
		3S:6Y	3S:12Y	6S:3Y	6S:6Y	6S:12Y	12S:3Y	12S:6Y	12S:12Y				3S:6Y	3S:12Y	6S:3Y	6S:6Y	6S:12Y	12S:3Y	12S:6Y	12S:12Y
	3S:3Y	0.00076	< 0.001	1	1	< 0.001	1	1	0.00052			3S:3Y	0.09434	< 0.001	0.30133	1	1	0.25714	1	1
	3S:6Y		< 0.001	< 0.001	< 0.001	0.15525	< 0.001	0.03074	1			3S:6Y		0.32449	< 0.001	0.03572	0.10503	< 0.001	0.00206	0.00281
	3S:12Y			< 0.001	< 0.001	0.00609	< 0.001	< 0.001	< 0.001			3S:12Y			< 0.001	< 0.001	< 0.001	< 0.001	< 0.001	< 0.001
	6S:3Y				1	< 0.001	1	1	< 0.001			6S:3Y				0.69138	0.27267	1	1	1
	6S:6Y					< 0.001	1	1	< 0.001			6S:6Y					1	0.59773	1	1
	6S:12Y						< 0.001	< 0.001	0.20506			6S:12Y						0.23233	1	1
	12S:3Y							1	< 0.001			12S:3Y							1	1
	12S:6Y								0.02235			12S:6Y								1
dilp3											dilp7
		3S:6Y	3S:12Y	6S:3Y	6S:6Y	6S:12Y	12S:3Y	12S:6Y	12S:12Y				3S:6Y	3S:12Y	6S:3Y	6S:6Y	6S:12Y	12S:3Y	12S:6Y	12S:12Y
	3S:3Y	0.59898	< 0.001	0.51027	1	1	1	1	1			3S:3Y	< 0.001	< 0.001	1	1	1	1	1	1
	3S:6Y		< 0.001	< 0.001	0.09103	1	0.00233	0.00771	0.07403			3S:6Y		0.023	< 0.001	< 0.001	< 0.001	< 0.001	< 0.001	< 0.001
	3S:12Y			< 0.001	< 0.001	< 0.001	< 0.001	< 0.001	< 0.001			3S:12Y			< 0.001	< 0.001	< 0.001	< 0.001	< 0.001	< 0.001
	6S:3Y				1	0.24359	1	1	1			6S:3Y				1	1	1	1	1
	6S:6Y					1	1	1	1			6S:6Y					1	1	1	1
	6S:12Y						1	1	1			6S:12Y						1	1	1
	12S:3Y							1	1			12S:3Y							1	1
	12S:6Y								1			12S:6Y								1
